# Supplementary material for: Transcriptomic Analysis Reveals the Mechanism of Color Formation in the Peel of an Evergreen Pomegranate Cultivar ‘Danruo No.1’ During Fruit Development
Source: Plants (Basel). 2024 Oct 17;13(20):2903. doi: 10.3390/plants13202903 (PMC11511302; doi:10.3390/plants13202903)
Supplement: Supplementary file 1 [file plants-13-02903-s001.zip › Supplementary table S1-4.xlsx]

## Sheet: Table S1
Table S1. Results of one-way ANOVA analysis for the data.
Variables		Anova						Multiple comparison
		Sum of squares	Degrees of freedom	Mean Square	F-value	P value		P value (S1 VS S2)	P value (S1 VS S3)	P value (S2 VS S3)
L* value		88.136	2	44.068	36.014	0.000455		0.005	0.047	0.0004
a* value		2823.28	2	1411.64	586.459	1.3183e-07		7.1053e-07	3.3928e-07	0.0015
b* value		42.122	2	21.061	2.242	0.187		0.9608	0.2045	0.2857
Chlorophyll a content		0.037	2	0.018	1790.23	0		2.4954e-07	2.4938e-07	0.738
Chlorophyll b content		0.004	2	0.002	2000.38	3.358e-09		2.4905e-07	2.4901e-07	0.903407
Total chlorophyll content		0.063	2	0.032	2281.34	2.2651e-09		2.4882e-07	2.488e-07	0.901246
Anthocyanin		20.952	2	10.476	778.566	5.6554e-08		0.997273	3.0728e-07	3.0827e-07
Carotenoid content		0	2	0	263.625	1e-06		1e-06	9.1e-05	4.7e-05
LOC116196349-PAL		1403.98	2	701.99	525.809	1.82586e-07		4.557e-07	5.843e-07	0.211884
LOC116195737-C4H		1986.52	2	993.261	853.928	4.29072e-08		3.001e-07	2.808e-07	0.198896
LOC116199390-C4H		1.25227e+06	2	626135	474.118	2.48592e-07		0.689152	0.00343278	0.00216815
LOC116196611-4CL		18495.8	2	9247.92	245.047	1.76913e-06		2.07196e-05	0.0103515	0.00549421
LOC116187603-4CL		1948.77	2	974.384	93.202	3.03258e-05		0.005807	0.0252339	0.021026
LOC116196157-CHS		1.62131e+06	2	810653	622.591	1.10279e-07		1.29665e-05	2.6209e-06	2.952e-07
LOC116196364-CHS		4.56161e+06	2	2.2808e+06	2286.47	2.24987e-09		0.0272508	2.489e-07	2.488e-07
LOC116194939-CHI		129534	2	64766.8	412.445	3.76549e-07		6.48852e-05	0.0040141	0.00181988
LOC116196656-CHI		1.10345e+06	2	551726	508.17	2.02147e-07		0.000643701	0.00302045	0.00255244
LOC116187009-CHI		1841.45	2	920.728	783.235	5.55529e-08		0.00180727	0.814348	0.00221203
LOC116201161-F3H		1.08578e+07	2	5.42888e+06	540.962	1.67748e-07		0.00515746	0.00301628	0.00313182
LOC116211316-F3H		4.27323e+06	2	2.13662e+06	1737.92	5.11718e-09		2.31821e-05	2.562e-07	2.489e-07
LOC116200281-F3'5'H		78757.7	2	39378.9	2905.16	1.09776e-09		0.000285149	0.000230756	0.0406455
LOC116214145-DFR		1173.55	2	586.777	226.714	2.2274e-06		6.7924e-06	0.0794423	2.9159e-06
LOC116215495-DFR		791975	2	395988	108.106	1.9686e-05		0.00344788	1.63219e-05	0.000257839
LOC116198870-FLS		15650.6	2	7825.28	3403.6	6.82971e-10		0.00303146	0.000464553	0.000281484
LOC116197460-FLS		532.536	2	266.268	241.537	1.84641e-06		0.0001268	5.67141e-05	1.5782e-06
LOC116203029-FLS		478.079	2	239.04	112.419	1.75602e-05		1.74765e-05	9.09033e-05	0.0271889
LOC116213234-ANS		1.10827e+06	2	554137	4739.15	2.53184e-10		5.22709e-05	2.487e-07	2.487e-07
LOC116194289-ANS		232.383	2	116.192	419.616	3.57706e-07		4.603e-07	9.1382e-06	3.4462e-05
LOC116197734-ANS		4163.97	2	2081.99	247.645	1.7147e-06		3.04067e-05	0.000251917	0.000251917
LOC116205393-ANS		7262.79	2	3631.39	2145.45	2.72262e-09		2.487e-07	3.07077e-05	2.503e-07
LOC116192123-ANS		20017.9	2	10009	3295.45	7.52377e-10		0.000309923	5.9134e-06	0.00133901
LOC116208810-ANR		2.33074e+06	2	1.16537e+06	2764.57	1.2737e-09		0.000597139	0.000617976	0.00705875
LOC116193963-ANR		310.672	2	155.336	79.794	4.75729e-05		0.999321	8.62778e-05	8.4706e-05
LOC116209612-UFGT		675.38	2	337.69	308.69	8.9165e-07		0.00203646	0.00403694	0.0166504
LOC116209568-UFGT		448.434	2	224.217	163.57	5.84212e-06		1.13598e-05	0.948741	1.01244e-05
LOC116214735-UFGT		561.603	2	280.802	206.548	2.93437e-06		2.485e-06	5.08596e-05	0.000424819
LOC116201378-UFGT		35277.5	2	17638.7	1004.99	2.63631e-08		0.00160102	0.00037971	0.00192016
LOC116201615-UFGT		667.099	2	333.55	441.327	3.07792e-07		0.00127826	0.00198945	0.000557741
LOC116214206-PDS		1421.18	2	710.59	379.965	4.80713e-07		0.0179338	0.00281309	0.00160629
LOC116203393-CRTISO		1284.6	2	642.297	959.003	3.03274e-08		9.01229e-05	2.574e-07	3.657e-07
LOC116207720-CRTISO		221.424	2	110.712	99.678	2.49422e-05		5.51636e-05	3.77473e-05	0.715657
LOC116200932-LCYB		958.569	2	479.285	324.362	7.69624e-07		0.00467842	9.599e-07	3.5514e-06
LOC116201477-LCYB		4189.21	2	2094.6	223.971	2.30915e-06		9.4478e-06	2.6378e-06	0.0169464
LOC116215862-LCYE		26.464	2	13.232	118.802	1.49418e-05		0.93803	2.52248e-05	2.92739e-05
LOC116202504-BCH1/2		1532.08	2	766.039	134.004	1.04993e-05		3.67417e-05	0.0847261	1.22123e-05
LOC116207564-ZEP		71607	2	35803.5	617.245	1.13155e-07		0.140586	3.612e-07	4.436e-07
LOC116210436-ZEP		2099.56	2	1049.78	3513.06	6.21147e-10		8.6285e-06	2.487e-07	2.487e-07
LOC116194404-ZEP		455.827	2	227.913	184.677	4.08445e-06		0.996405	7.4277e-06	7.6397e-06
LOC116196177-ZEP		94.231	2	47.116	144.295	8.44881e-06		1.97161e-05	0.521406	1.24995e-05
LOC116215310-VDE		407.684	2	203.842	371.59	5.13683e-07		0.0110466	7.534e-07	1.9531e-06
LOC116187017-CCD		248.119	2	124.06	302.289	9.48917e-07		0.00502183	1.1347e-06	4.4437e-06
LOC116204963-NCED		15240.8	2	7620.41	659.713	9.27658e-08		0.346475	3.86e-07	3.437e-07
LOC116189437-NCED		12269.2	2	6134.62	120.409	1.43657e-05		0.000171184	0.00316162	1.20802e-05
LOC116214029-NCED		41805	2	20902.5	88.385	3.53784e-05		0.000257094	3.20276e-05	0.0174808
LOC116207832-CYP97C		12.948	2	6.474	63.868	9.03047e-05		0.861973	0.000139545	0.000189271
LOC116187155-CYP97A		105.167	2	52.584	25.766	0.00113432		0.00109057	0.234839	0.00539976
LOC116205716-CAO		595.159	2	297.58	494.674	2.19042e-07		0.00103589	0.00102827	0.00130106
LOC116209265-CHLH		4083.48	2	2041.74	168.116	5.3888e-06		7.6936e-05	0.0139581	0.00795289
LOC116202463-CHLM		4772.81	2	2386.4	771.442	5.81296e-08		4.285e-07	0.000655783	2.776e-07
LOC116195758-CHLM		1376.41	2	688.203	112.723	1.74222e-05		0.0222513	0.00364858	0.027127
LOC116193553-CLH		3229.44	2	1614.72	215.731	2.58009e-06		0.000114991	2.1347e-06	0.000115179
LOC116207668-DVR		85.714	2	42.857	451.814	2.86988e-07		0.00671724	0.00518257	0.00031904
LOC116202361-DVR		1195.88	2	597.939	114.651	1.65795e-05		0.597873	3.82554e-05	2.44528e-05
LOC116192834-HEMD		207.062	2	103.531	2058.73	3.08085e-09		2.492e-07	2.488e-07	0.0163097
LOC116200174-HEME		941.866	2	470.933	313.572	8.51033e-07		5.37741e-05	8.187e-07	2.93093e-05
LOC116211837-MCS		312.059	2	156.029	104.732	2.15939e-05		0.0170207	0.0108317	0.0120688
LOC116196550-NYC1		4191.72	2	2095.86	1033.86	2.42218e-08		0.140512	4.20117e-05	2.25178e-05
LOC116198033-NOL		34.317	2	17.158	75.139	5.65924e-05		0.00331859	0.0284812	0.0158117
LOC116189520-PaO		1238.09	2	619.044	581.281	1.35363e-07		0.969575	4.357e-07	4.25e-07
LOC116211830-PaO		28076.8	2	14038.4	304.725	9.26562e-07		0.0021008	0.00593663	0.00538054
LOC116200042-PaO		8168.27	2	4084.13	101.516	2.3649e-05		0.0113457	0.00865235	0.0438102
LOC116204500-POR		757.904	2	378.952	457.26	2.76919e-07		6.672e-07	6.72e-07	0.998892
LOC116212803-POR		10649.2	2	5324.59	3195.43	8.25185e-10		0.000170088	7.5659e-05	0.247095
LOC116195363-qPCR		45.121	2	22.56	25.34	0.001		0.001185	0.296571	0.004981
LOC116195363-RNA-seq		1.61479e+08	2	8.07396e+07	1766.01	4.8772e-09		2.4878e-07	3.1141e-07	7.799e-07
LOC116209522-qPCR		94.184	2	47.092	85.58	3.9e-05		3.1e-05	0.003211	0.000763
LOC116209522-RNA-seq		9.07022e+06	2	4.53511e+06	900.569	3.66e-08		2.8e-05	0.008442	0.003197
LOC116188517-qPCR		79.862	2	39.931	20.456	0.002		0.014118	0.0609	0.605389
LOC116188517-RNA-seq		6.14169e+06	2	3.07085e+06	32.341	0.001		0.034225	0.027097	0.181249
LOC116200065-qPCR		472.773	2	236.386	112.067	1.8e-05		0.011684	0.0138	0.015828
LOC116200065-RNA-seq		1.11748e+07	2	5.58742e+06	101.849	2.3e-05		0.006677	0.0111	0.0342
LOC116215495-qPCR		1.029	2	0.514	9.838	0.013		0.1975	0.0105	0.1094
LOC116215495-RNA-seq		791975	2	395988	108.106	2e-05		0.0034	1.6e-05	0.0003
LOC116205393-qPCR		0.406	2	0.203	3.176	0.115		0.4262	0.5065	0.0997
LOC116205393-RNA-seq		7262.79	2	3631.39	2145.45	0		2.4873e-07	3.1e-05	2.5026e-07
LOC116201378-qPCR		3.708	2	1.854	12.3	0.008		0.0081	0.6516	0.021842
LOC116201378-RNA-seq		35277.5	2	17638.7	1004.99	2.6363e-08		0.0016	0.0004	0.0019
Note: mean values were separated by Tukey’s (equal variances assumed) or Games-Howell’s (equal variances not assumed) multiple range test. Probability values of p<0.05 were considered statistically significant.

## Sheet: Table S2
	Table S2 Expression patterns of anthocyanin biosynthesis pathway, carotenoid biosynthesis pathway, and chlorophyll biosynthesis and degradation related differential genes
	ID	S1-1	S1-2	S1-3	S2-1	S2-2	S2-3	S3-1	S3-2	S3-3
Anthocyanin biosynthesis	LOC116196349-PAL	44.8446	43.0232	45.5633	16.5005	18.2369	16.6067	18.831	17.8258	20.1386
	LOC116195737-C4H	38.0088	36.9703	40.2159	6.9878	7.7328	8.6507	6.2854	5.9306	5.9297
	LOC116199390-C4H	318.397	317.522	309.256	290.63	309.477	320.515	1153.92	1035.1	1117.65
	LOC116196611-4CL	44.1737	43.5279	41.8185	12.0077	13.6828	12.3032	128.674	108.532	123.947
	LOC116187603-4CL	23.7073	24.1965	23.7484	55.779	62.6921	60.9293	47.4504	39.5795	46.4718
	LOC116196157-CHS	835.882	810.806	853.2	352.045	386.121	421.995	1477.09	1389.69	1402.45
	LOC116196364-CHS	349.487	335.29	348.867	244.157	255.026	258.021	1797.49	1864.19	1758.12
	LOC116194939-CHI	153.932	147.646	158.834	64.5294	54.9841	57.0411	336.786	370.553	333.957
	LOC116196656-CHI	285.651	287.859	308.222	134.307	131.463	122.731	908.769	1004.65	908.724
	LOC116187009-CHI	4.0131	4.4523	4.5728	35.9897	32.5204	35.376	4.2932	4.1293	4.2657
	LOC116201161-F3H	221.545	224.774	232.554	438.556	409.198	455.24	2567.2	2851.21	2541.58
	LOC116211316-F3H	969.14	956.213	1027.18	589.22	581.258	604.092	2207.25	2256.63	2164.51
	LOC116200281-F3'5'H	209.797	211.099	220.756	18.9792	16.2388	18.5153	11.437	14.7021	13.0576
	LOC116214145-DFR	36.075	35.3039	36.6425	13.0619	12.4298	15.7596	41.4124	39.8822	37.3566
	LOC116215495-DFR	543.904	539.071	548.524	763.067	858.924	834.198	1351.96	1168.13	1271.26
	LOC116198870-FLS	1.7783	1.6681	1.6804	9.524	10.7285	10.3956	92.354	92.9609	97.0416
	LOC116197460-FLS	21.4696	20.1754	21.45	28.1304	30.1524	31.078	11.2238	11.4898	10.1737
	LOC116203029-FLS	29.8565	28.0207	31.2086	11.0588	14.5472	12.0548	17.0408	15.9649	17.4274
	LOC116213234-ANS	194.138	191.559	192.042	86.6336	85.1894	90.2502	878.549	897.381	860.389
	LOC116194289-ANS	5.3656	5.0883	4.9465	16.7875	17.7709	18.1058	12.5887	12.0978	11.4687
	LOC116197734-ANS	43.6903	44.0004	45.2746	70.6644	79.7362	75.5247	23.829	20.6502	24.2523
	LOC116205393-ANS	30.5937	31.4153	33.1191	96.9841	96.6418	99.4811	44.9971	45.018	46.7521
	LOC116192123-ANS	117.884	117.253	119.156	49.1978	49.7277	54.2759	3.5444	3.3508	2.4062
	LOC116208810-ANR	1127.58	1125.54	1187.73	79.8595	75.9032	73.034	56.3938	59.5776	60.4432
	LOC116193963-ANR	10.2125	10.8199	13.3901	11.1508	13.208	9.9363	24.1128	23.3417	24.3014
	LOC116209612-UFGT	21.2137	20.3815	23.5821	5.6275	6.5194	5.1033	1.5687	1.5979	1.7478
	LOC116209568-UFGT	23.1576	20.6279	21.6317	6.2425	7.776	6.9271	20.764	22.0422	23.5128
	LOC116214735-UFGT	8.1876	8.7817	8.9163	27.1831	27.2308	29.1956	18.9173	19.2867	21.8816
	LOC116201378-UFGT	6.9611	7.2067	7.3378	140.785	146.589	155.148	23.1433	24.4484	23.7856
	LOC116201615-UFGT	23.3577	23.6498	25.8644	4.3427	4.4885	3.7024	8.3995	8.5458	9.2812
Carotenoid biosynthesis	LOC116214206-PDS	8.121	8.7133	8.8275	11.805	13.0725	11.4458	37.6934	34.3266	38.412
	LOC116203393-CRTISO	4.7353	5.1617	4.612	11.6298	12.7322	11.8841	34.4351	32.5579	32.0416
	LOC116207720-CRTISO	9.8858	8.971	10.492	18.4581	20.5633	20.8061	21.1173	19.4366	21.3402
	LOC116200932-LCYB	10.6701	10.4077	11.9905	15.8561	18.0127	14.7873	34.2255	34.7304	36.1814
	LOC116201477-LCYB	6.9752	8.3993	7.7457	46.8647	50.8466	45.3227	56.9119	53.6421	62.3617
	LOC116215862-LCYE	2.6232	2.5192	2.4446	2.2804	2.6476	2.9259	6.5951	5.6949	6.3383
	LOC116202504-BCH1/2	27.3141	27.8934	29.1217	54.0831	55.9254	48.5019	24.08	22.974	21.7741
	LOC116207564-ZEP	86.0289	89.5869	85.2336	96.7586	108.591	97.4564	287.982	269.961	290.377
	LOC116210436-ZEP	3.4785	3.1517	3.0079	10.3876	11.0281	9.9873	38.6023	37.8865	39.3856
	LOC116194404-ZEP	25.0017	22.6373	25.2646	24.9631	24.7633	22.9558	9.0603	9.8524	8.5851
	LOC116196177-ZEP	5.3985	5.4305	5.3293	11.846	12.8412	11.2113	4.8451	4.2975	5.3993
	LOC116215310-VDE	0.8403	1.2303	1.0371	3.694	3.8785	3.4912	17.0878	15.006	17.2636
	LOC116187017-CCD	0.8156	1.1285	1.2765	3.8038	3.845	3.6838	14.3699	12.2111	13.3653
	LOC116204963-NCED	62.4448	59.22	61.0781	54.6675	60.5242	54.8758	148.205	140.748	149.096
	LOC116189437-NCED	63.6507	64.2199	67.5973	111.495	134.526	118.769	34.3186	28.6066	33.6113
	LOC116214029-NCED	13.1176	12.8073	11.9986	109.435	136.779	131.142	195.224	151.191	180.164
	LOC116207832-CYP97C	1.4305	1.2873	1.7404	1.378	2.1807	1.3072	3.9785	4.0684	4.2397
	LOC116187155-CYP97A	8.9809	8.4135	7.9093	16.4273	18.8607	14.2603	10.5812	9.8457	11.3249
Chlorophyll biosynthesis and degradation	LOC116205716-CAO	11.547	10.482	10.7058	4.9315	5.3041	4.7212	25.1175	23.0517	25.0831
	LOC116209265-CHLH	20.3781	19.972	18.891	6.2343	7.4159	6.9193	61.4541	50.2974	59.5106
	LOC116202463-CHLM	75.097	74.7032	78.4763	34.817	31.5	34.5754	87.5872	87.8805	85.6029
	LOC116195758-CHLM	30.2482	30.4195	30.5116	52.8641	47.3135	46.2017	58.3392	62.9934	59.9699
	LOC116193553-CLH	33.0906	33.1893	34.8054	54.553	56.7229	59.4251	84.4599	76.7893	79.0415
	LOC116207668-DVR	10.8891	10.1415	10.0242	7.799	7.4173	7.8673	15.0869	15.2133	15.155
	LOC116202361-DVR	12.7225	12.17	12.587	10.7168	11.5876	9.5169	39.4211	31.8791	36.5453
	LOC116192834-HEMD	8.064	8.0823	8.3354	18.0129	17.5973	18.2263	18.8263	18.703	18.516
	LOC116200174-HEME	18.4236	18.9054	17.5583	30.4661	31.623	28.4021	44.6601	42.4148	42.9638
	LOC116211837-MCS	14.5326	14.5653	14.3244	19.2569	20.0902	18.379	29.7195	26.4214	29.8021
	LOC116196550-NYC1	33.7699	33.4805	31.7103	29.7697	32.0277	29.9605	78.8389	75.4621	78.2568
	LOC116198033-NOL	3.8524	4.0101	4.0331	2.8072	3.0608	3.0894	7.8594	8.1197	6.6127
	LOC116189520-PaO	9.5695	8.3978	8.2519	7.3747	9.0873	9.1584	32.9447	32.6284	34.9897
	LOC116211830-PaO	17.2076	16.1442	18.1376	11.2344	9.6108	10.2132	140.744	118.796	136.738
	LOC116200042-PaO	40.8113	40.119	40.6056	82.7495	95.8714	87.2892	118.659	102.969	117.444
	LOC116204500-POR	31.1334	29.5439	30.1377	12.2305	10.3028	9.8332	10.291	11.1982	10.9696
	LOC116212803-POR	86.2656	86.2723	82.7995	12.3582	13.3913	12.3786	11.7912	10.7148	12.2701

## Sheet: Table S3
Table S3 Expression patterns of anthocyanin biosynthesis pathway, carotenoid biosynthesis pathway, and chlorophyll biosynthesis and degradation related differential transcription factor genes
	Patterns	ID	Sub class	S1-1	S1-2	S1-3	S2-1	S2-2	S2-3	S3-1	S3-2	S3-3	TF-Family
Anthocyanin biosynthesis	+	LOC116187212	6	5.1206	5.6807	5.3282	9.1118	6.6363	10.1209	9.5817	11.4527	10.7149	C2H2
	+	LOC116189643	6	0.0314	0.0644	0.0922	0.628	1.0985	0.6451	2.1857	2.4841	2.0056	C2H2
	+	LOC116192551	6	0.7972	0.8171	0.5335	2.6357	3.067	3.661	5.5024	4.105	5.6138	MADS-M-type
	+	LOC116192614	6	13.3535	13.372	13.8105	39.1481	45.3325	40.2568	60.1817	52.5824	62.6482	WRKY
	+	LOC116192740	6	0.5783	0.5471	0.3481	1.8628	1.3666	1.5068	2.3334	3.165	3.1668	bHLH
	+	LOC116194169	6	0.1705	0.9612	0.8131	3.7529	3.703	4.1789	6.6111	6.2978	8.869	GRAS
	+	LOC116194198	6	15.4245	16.0612	16.1547	39.9182	40.4398	32.8952	42.3662	41.4126	45.8189	WRKY
	+	LOC116194516	6	15.3036	14.8102	13.8733	20.0122	25.5512	25.105	35.7129	29.4733	32.267	WRKY
	+	LOC116194586	6	3.0303	3.6973	2.964	6.6837	7.3884	7.2579	13.6026	16.7314	14.4057	C2H2
	+	LOC116195267	6	31.7258	34.2362	31.7351	55.0264	62.8992	57.1569	95.9272	87.0643	97.722	HSF
	+	LOC116195390	6	16.3183	15.7585	14.7318	26.576	25.3645	31.7809	35.7833	35.5846	35.5086	zf-HD
	+	LOC116195396	6	3.6753	4.5936	4.6762	6.9105	7.8818	6.625	9.1657	9.5079	9.4991	NAC
	+	LOC116195991	6	0.9401	1.4706	0.9195	2.5665	2.8829	2.8188	5.3037	4.9629	5.0712	WRKY
	+	LOC116197114	6	56.8485	60.1435	59.2414	164.11	131.832	171.612	175.018	250.184	189.264	MYB-related
	+	LOC116199579	6	7.6336	7.6507	7.365	11.9111	13.6979	10.1812	18.1055	14.7152	17.7039	B3-ARF
	+	LOC116199977	6	23.5347	22.2339	21.7867	33.6223	35.2451	36.8415	50.6674	44.4492	49.0009	WRKY
	+	LOC116201076	6	0.0915	0.1126	0.0537	1.394	1.571	1.8605	2.4636	2.6415	2.899	GARP-G2-like
	+	LOC116201345	6	8.2446	7.6284	7.8775	12.86	12.8987	12.9295	15.9304	14.371	14.8283	bHLH
	+	LOC116201710	6	16.78	17.5879	16.362	23.478	27.0489	22.4451	32.2923	28.5486	34.5682	C2H2
	+	LOC116201806	6	37.5118	41.168	39.8339	94.9653	94.0658	99.6629	131.917	128.544	125.614	NAC
	+	LOC116202496	6	2.0411	1.9819	2.9947	4.2687	5.8894	5.238	5.3902	5.3612	6.3624	NAC
	+	LOC116202527	6	13.8568	15.4856	14.0129	45.5997	48.5162	51.1897	61.5089	66.1847	56.6467	MYB
	+	LOC116202559	6	0.8268	0.8474	0.5146	2.0983	2.3356	2.366	2.8855	2.9958	2.6754	WRKY
	+	LOC116202861	6	5.6208	4.4836	4.8235	11.2039	12.3021	12.3559	18.2915	15.8776	17.4759	WRKY
	+	LOC116203787	6	0.738	0.9343	0.5944	1.8386	1.5866	1.9384	2.8959	1.9519	2.2646	MYB
	+	LOC116204935	6	51.4867	49.907	53.8312	73.6152	80.1692	76.0746	113.793	102.069	108.841	WRKY
	+	LOC116206246	6	5.0635	4.2245	5.3002	10.433	11.5561	10.5775	15.215	11.0609	14.044	WRKY
	+	LOC116206961	6	1.0936	0.3977	1.2766	3.0216	2.1301	3.2227	5.873	6.6582	6.6248	C2H2
	+	LOC116208293	6	0.7571	0.5173	0.5485	1.0674	1.4555	1.2088	1.3749	1.8288	1.5143	AP2/ERF-ERF
	+	LOC116208318	6	1.3029	1.1764	0.7889	8.385	7.9199	8.0563	10.4709	10.2084	9.8239	PLATZ
	+	LOC116208927	6	0.1372	0.1969	0.2416	1.7501	1.6863	2.1692	2.8792	3.363	2.7623	GRAS
	+	LOC116209319	6	6.5046	6.0553	5.3621	10.0025	9.629	8.0765	14.187	12.6032	11.9587	C3H
	+	LOC116209815	6	4.3644	2.612	3.4275	14.0076	15.8951	16.2522	27.645	26.4126	27.9973	C2C2-Dof
	+	LOC116210094	6	3.4593	2.9462	3.2882	7.2339	5.9356	8.102	11.3896	11.1702	9.0902	C2C2-GATA
	+	LOC116210251	6	17.7892	18.0147	15.774	34.215	39.9381	39.4976	44.6442	37.9023	43.8875	SRS
	+	LOC116210422	6	20.0714	20.9095	20.2779	46.8932	54.9929	44.3575	76.5317	63.8756	77.1512	C2C2-GATA
	+	LOC116210613	6	449.274	446.11	478.919	2200.04	2150.04	2293.25	2638.84	2938.09	2593.13	AP2/ERF-ERF
	+	LOC116210998	6	2.7157	3.9816	2.9514	6.8205	6.4329	6.5431	9.5483	10.7345	9.074	NF-YB
	+	LOC116212374	6	20.0874	21.2033	20.4924	35.0915	30.4677	31.9119	39.4329	42.8548	38.5742	Whirly
	+	LOC116212438	6	28.6583	27.2783	27.9422	47.9696	55.8297	49.1428	71.6748	60.947	67.8827	HB-BELL
	+	LOC116213487	6	0.7804	1.1859	0.6054	2.2538	2.195	2.4031	3.4061	3.6963	4.2278	NAC
	+	LOC116213924	6	9.6778	9.9063	9.0255	20.7157	23.793	20.6181	30.9283	28.1377	31.4382	Trihelix
	+	LOC116214711	6	9.2145	8.6716	8.8118	15.877	14.7328	14.557	21.8354	20.2427	20.4762	NAC
	+	LOC116215247	6	18.3453	18.0771	18.2785	65.3883	76.8182	71.6241	101.944	90.7124	99.7057	NAC
	+	LOC116215609	6	0.4297	0.3477	0.2655	4.9511	4.0493	4.6899	5.829	5.9008	6.7185	LOB
	-	LOC116202853	8	23.4918	22.5623	23.4224	18.4636	18.5844	20.2247	2.9813	3.7818	3.5811	AP2/ERF-ERF
Carotenoid biosynthesis	+	LOC116187709	9	2.3075	2.7124	2.6741	1.02	1.2396	1.1225	1.8331	1.6102	1.4094	MYB
	+	LOC116188197	9	1.9818	1.9962	1.9719	0.748	0.7964	0.7015	1.0131	1.1481	0.9647	MYB
	+	LOC116189041	9	10.082	9.8334	9.4062	2.2143	2.1361	1.7286	5.8874	3.9196	5.3036	C2C2-GATA
	+	LOC116189518	9	149.392	148.198	149.946	9.7924	10.4699	11.2807	39.4876	41.5085	39.0641	AP2/ERF-ERF
	+	LOC116192731	9	2.3341	1.9821	2.1134	0.3681	0.2402	0.3149	1.308	1.0808	1.2279	MYB
	+	LOC116192820	9	152.988	151.882	159.654	66.5702	70.5794	70.3147	86.5972	86.9855	86.0426	C2C2-CO-like
	+	LOC116193813	9	4.0149	4.4889	3.9032	1.8295	1.6239	2.0731	3.3296	3.3423	2.6581	GARP-G2-like
	+	LOC116194624	9	13.5686	13.0197	13.2716	4.7164	3.9164	5.006	6.5479	9.2111	6.855	AP2/ERF-ERF
	+	LOC116198499	9	84.4577	78.8588	77.8531	29.8705	30.4967	30.4296	47.2568	44.2289	42.8639	MYB-related
	+	LOC116198597	9	78.0222	79.144	69.9168	25.7582	24.6404	25.0748	44.3712	38.1553	40.306	LOB
	+	LOC116202515	9	117.313	114.681	124.891	10.6827	10.1274	12.6738	40.6491	43.1438	36.4858	AP2/ERF-ERF
	+	LOC116203237	9	28.9499	27.4824	29.0449	11.122	12.7127	10.2624	16.4024	14.8359	16.1317	GARP-G2-like
	+	LOC116203244	9	1.6685	2.017	1.9668	0.8958	0.6798	0.5709	1.4148	1.4375	1.1028	AP2/ERF-ERF
	+	LOC116205025	9	29.4393	27.0678	25.2766	11.4718	13.1532	12.3726	20.4373	18.1007	19.6942	GARP-ARR-B
	+	LOC116205399	9	1.0596	1.2972	1.641	0.2241	0.4365	0.2719	0.4363	0.9599	0.5781	bHLH
	+	LOC116206091	9	10.2722	10.0495	9.6701	2.3186	3.3549	3.2508	4.9309	4.8348	5.6315	C2C2-Dof
	+	LOC116206606	9	1.5602	1.0068	1.2435	0.22	0.1632	0.3559	1.1422	0.9898	1.0639	E2F-DP
	+	LOC116206926	9	4.3572	4.2105	4.2618	1.3428	0.7034	1.2779	1.6089	2.6655	1.528	bZIP
	+	LOC116207107	9	4.999	6.316	4.5102	0.1641	0.0913	0.1327	1.3268	1.6609	0.8463	AP2/ERF-ERF
	+	LOC116207247	9	1.8137	1.8146	1.9008	0.4521	0.6405	1.1969	0.5909	1.451	2.0142	AP2/ERF-ERF
	+	LOC116207900	9	9.9687	10.2536	9.2953	2.7083	3.8298	3.0863	7.7348	6.703	7.7546	WRKY
	+	LOC116208138	9	10.0612	11.037	11.2855	2.7819	3.455	3.5057	4.8067	5.7162	4.5697	MADS-MIKC
	+	LOC116208795	9	17.4086	17.9621	20.1773	8.5815	7.8357	8.9349	11.6172	14.8697	12.7682	Trihelix
	+	LOC116211172	9	40.8727	39.2883	38.7161	2.7333	2.2046	2.5207	11.0113	13.6555	11.1373	AP2/ERF-ERF
	+	LOC116211181	9	57.1885	54.9439	53.372	4.3971	3.8801	4.4006	15.6627	18.3856	16.3994	AP2/ERF-ERF
	+	LOC116211188	9	119.871	111.672	113.124	8.4377	8.8663	7.8276	35.7018	32.4708	31.4282	AP2/ERF-ERF
	+	LOC116212052	9	4.6224	5.4537	4.6001	1.4324	1.5089	1.3241	2.6049	2.8682	3.5626	C2C2-Dof
	+	LOC116214098	9	4.0816	3.1928	3.6814	0.8471	1.1045	0.8484	1.9285	1.8094	2.1694	GRAS
	+	LOC116215842	9	40.9596	39.5674	39.215	15.2081	15.9654	18.013	26.885	29.5006	28.4321	AP2/ERF-ERF
	+	LOC116216076	9	8.5046	7.4279	9.5482	2.7215	3.4993	3.1377	5.0317	6.2119	4.811	WRKY
	-	LOC116187277	7	0.0653	0.2676	0.1915	1.4288	1.5212	1.2395	0.6699	0.9675	0.8412	LOB
	-	LOC116189604	7	5.1173	5.56	5.6344	16.4209	17.1814	15.127	10.9693	10.86	12.0475	HB-HD-ZIP
	-	LOC116193479	7	5.6747	4.6998	4.9618	15.2752	15.6057	16.5924	9.3143	10.0827	9.3223	MYB-related
	-	LOC116193522	7	3.2632	3.322	3.9415	48.9618	52.8273	46.7595	23.6501	21.8154	24.4622	bHLH
	-	LOC116193721	7	1.5009	1.35	0.9887	3.4693	4.1536	5.251	2.6197	2.1189	2.2935	MYB
	-	LOC116196008	7	0.6436	0.9234	0.5665	11.3009	11.0788	14.0711	5.9444	5.9464	7.386	WRKY
	-	LOC116196215	7	11.8057	11.5555	11.6084	40.4558	39.8023	40.8116	25.892	26.9133	26.4133	bHLH
	-	LOC116197867	7	4.9732	5.6456	5.6278	18.9967	21.8296	22.4572	12.4612	10.1157	12.1813	GARP-G2-like
	-	LOC116199082	7	2.2276	2.1112	2.1554	36.2239	37.503	36.1673	19.2015	17.1134	20.051	bZIP
	-	LOC116199424	7	0.3303	0.4062	0.4522	3.206	1.2595	3.8646	0.8285	2.0887	1.6215	MYB-related
	-	LOC116201861	7	3.1602	3.2766	3.6302	23.5024	20.9044	24.4804	12.9063	11.1483	11.9077	LOB
	-	LOC116202544	7	5.7164	5.7965	5.7103	15.0195	17.1042	18.7896	9.5699	9.9159	9.7785	MYB
	-	LOC116205152	7	0.1632	0.2927	0.1995	2.8736	2.2908	2.136	1.5819	1.129	1.1519	AP2/ERF-ERF
	-	LOC116206434	7	0.526	0.579	0.4192	1.3719	1.9398	1.7796	1.2439	0.6545	0.9564	AP2/ERF-ERF
	-	LOC116209478	7	19.6686	17.6347	19.035	78.3509	77.5615	86.4527	49.458	53.678	46.864	HSF
	-	LOC116213117	7	0.1862	0.4962	0.4007	2.2331	3.1168	2.0644	0.8918	1.3249	1.28	MADS-MIKC
Chlorophyll biosynthesis and degradation	+	LOC116186963	1	2.2371	1.938	1.9537	0.1267	0.0282	0.2187	0	0.0263	0	MYB
	+	LOC116187015	1	1.1805	1.5309	1.3667	0.2293	0.6125	0.643	0.522	0.2857	0.2366	C2H2
	+	LOC116187025	1	2.7057	2.8863	3.2136	0.289	0.1755	0.5101	0.0945	0.191	0.0678	AP2/ERF-ERF
	+	LOC116187037	1	2.1764	2.3249	2.2787	0.9044	0.8118	1.1013	1.3283	0.515	0.8654	MYB
	+	LOC116187048	1	3.1149	3.2606	2.342	0.0633	0.0352	0.0797	0.0379	0.011	0	MYB
	+	LOC116187069	1	22.0847	20.7657	19.9366	5.2451	3.3483	6.6137	4.8057	3.8042	5.0236	AP2/ERF-ERF
	+	LOC116187071	1	21.9782	23.168	24.2227	4.0443	3.616	4.2546	2.2242	1.4456	1.7956	LOB
	+	LOC116187096	1	93.4341	85.9271	93.5885	10.7724	9.3699	11.426	3.2053	3.3703	4.3243	AP2/ERF-ERF
	+	LOC116187206	1	1.4782	1.515	1.6419	0.2623	0.3185	0.1029	0.3428	0.1238	0.3075	TCP
	+	LOC116187994	1	31.2768	29.2396	28.2852	15.2599	17.5169	16.059	12.4465	11.6912	13.382	Trihelix
	+	LOC116188020	1	4.4621	5.4021	4.8009	0.637	0.7386	0.5725	0.159	0.1929	0.3081	MYB
	+	LOC116188128	1	9.6161	8.6109	7.6724	4.4935	5.7236	4.9227	4.2816	3.0125	4.0612	bZIP
	+	LOC116188210	1	16.5157	15.3738	14.2029	0.3469	0.7925	0.5513	0.2187	0.1706	0.1177	SBP
	+	LOC116188248	1	390.009	380.341	364.127	92.7618	96.4494	107.713	63.3184	68.1021	63.9553	C3H
	+	LOC116188271	1	0.9512	1.4624	1.0338	0.0335	0	0	0	0	0.0216	B3-ARF
	+	LOC116188307	1	3.6123	3.6204	3.5176	1.2626	1.3377	1.3782	0.4192	0.4423	0.5297	CPP
	+	LOC116188346	1	63.8702	64.1672	68.1388	18.7251	17.5913	18.6647	5.8868	4.7614	4.9636	bHLH
	+	LOC116188474	1	68.214	64.6397	64.1464	14.2013	15.1913	13.7199	20.6598	17.6167	19.4689	SBP
	+	LOC116188602	1	1.0276	1.2288	1.6752	0	0.0363	0.0352	0	0	0	NAC
	+	LOC116189103	1	1.2897	1.1015	1.0162	0	0.0759	0.1839	0	0	0.2638	OFP
	+	LOC116189169	1	2.5457	1.8929	2.49	0.3009	0.2468	0.2904	0.0379	0.0329	0.1021	AP2/ERF-AP2
	+	LOC116189312	1	14.9795	15.4566	16.5079	1.3547	2.0823	1.809	1.314	1.1387	1.2895	MYB
	+	LOC116189483	1	35.0425	31.9142	39.103	4.612	3.9927	4.3294	3.4281	3.8575	3.3595	SBP
	+	LOC116189544	1	3.1533	3.0164	3.103	0.3092	0.5871	0.4512	0.2397	0.2077	0.3284	C2H2
	+	LOC116189646	1	1.1072	1.0875	0.9928	0.0439	0.0163	0.0316	0.0701	0.0456	0	MYB
	+	LOC116190381	1	6.3116	6.0956	5.5086	1.4093	1.4658	1.52	1.4395	1.8951	1.6686	SRS
	+	LOC116191082	1	0.9665	1.0206	1.2318	0	0	0	0	0	0	bHLH
	+	LOC116192039	1	4.5558	4.379	4.9092	1.1024	1.4451	1.0832	1.2621	1.6024	1.4849	MYB
	+	LOC116192175	1	1.8406	1.4703	1.6944	0.1803	0.1147	0	0.0309	0	0.0664	HSF
	+	LOC116192184	1	11.6488	12.2102	12.6886	0.396	0.4407	0.3882	0.5607	0.5606	0.6035	MYB
	+	LOC116192223	1	6.9372	6.4124	5.8636	2.7531	3.5774	3.0365	2.1344	2.2248	2.5545	HB-HD-ZIP
	+	LOC116192393	1	2.5577	2.6573	2.0905	0.5002	0.965	1.1509	1.0388	1.385	0.9461	MYB
	+	LOC116192450	1	8.5314	9.6792	8.2412	1.7372	2.8024	1.9144	0.9502	0.7581	0.9741	bHLH
	+	LOC116192596	1	91.8496	90.2262	90.6168	41.3068	42.1878	47.5288	38.1609	36.9978	37.5638	LIM
	+	LOC116192610	1	19.4632	19.7242	19.6988	2.5336	2.4502	2.6205	1.5178	0.9056	1.2588	GRF
	+	LOC116192752	1	3.1617	3.2895	3.5142	0.0684	0	0	0.0273	0	0.0294	NAC
	+	LOC116192765	1	70.7295	67.0088	62.8039	11.3204	14.651	12.4186	13.9991	11.3514	14.1932	AP2/ERF-ERF
	+	LOC116192949	1	7.1957	6.5315	6.1397	1.9125	2.1084	2.6913	2.3351	1.7399	2.1611	B3
	+	LOC116193033	1	1.4868	1.3714	1.4675	0.09	0.1289	0.1526	0.0771	0.0801	0.1493	AP2/ERF-AP2
	+	LOC116193078	1	137.426	134.457	138.787	16.2976	16.0699	15.3484	10.5771	11.5572	10.9282	HB-HD-ZIP
	+	LOC116193088	1	5.2962	5.5679	5.1001	0.026	0.1446	0.056	0.0934	0.1619	0.4356	MYB
	+	LOC116193099	1	17.2583	16.1486	18.7395	8.169	6.7545	7.5519	5.3133	6.6947	5.8697	HB-HD-ZIP
	+	LOC116193100	1	16.3035	15.4413	13.277	5.2646	5.7057	5.3045	3.9009	3.848	2.9481	HB-HD-ZIP
	+	LOC116193214	1	4.1414	5.1417	4.0507	0.1923	0.2497	0.2765	0.0768	0.0665	0.0827	MYB
	+	LOC116193221	1	30.008	29.7811	29.5372	0.2585	0.4603	0.3066	0.3097	0.161	0.3667	bHLH
	+	LOC116193278	1	28.9585	29.1574	29.4876	1.5626	2.459	1.6563	0.9684	1.3987	1.0424	bHLH
	+	LOC116193448	1	2.2607	1.9812	2.1151	0.2495	0.1388	0.5045	0.3363	0.4857	0.2815	MYB
	+	LOC116193535	1	1.3936	1.5631	0.9259	0.3003	0.1671	0.5398	0.1499	0	0.2259	MADS-MIKC
	+	LOC116193704	1	29.2616	29.3904	32.4934	2.7522	2.5528	3.357	0.8636	1.0206	0.6338	MYB
	+	LOC116193744	1	4.5893	5.2951	5.2415	1.8047	1.4847	2.031	1.1908	0.7604	0.7758	C2C2-Dof
	+	LOC116193825	1	2.4053	3.1809	3.4721	0.1662	0.2055	0.1593	0.1106	0.0767	0.2143	GRF
	+	LOC116193953	1	17.8635	17.551	17.6925	4.1586	3.9481	4.4522	4.2865	3.9687	3.9042	MYB
	+	LOC116194301	1	23.5804	23.0966	23.1325	2.42	2.2877	2.181	1.271	0.4819	0.4703	MYB
	+	LOC116194377	1	6.6481	7.327	6.4135	1.6902	1.5195	1.6359	0.3894	0.81	0.6148	TCP
	+	LOC116194500	1	3.4763	2.7884	2.7719	0.4675	0.4003	0.8533	0.6032	0.2987	0.2783	LOB
	+	LOC116194652	1	1.2285	1.1472	1.1482	0.2338	0.0868	0.1401	0.249	0.3507	0.2346	MYB
	+	LOC116194680	1	8.4798	7.023	6.7442	0.3668	0.4537	0.7473	0.7814	1.0581	0.1577	AP2/ERF-ERF
	+	LOC116194945	1	2.9441	4.1439	3.494	0.7472	1.0396	0.9671	1.522	1.1638	1.3009	LOB
	+	LOC116194982	1	2.1924	2.4119	2.9313	0	0	0	0	0	0.0494	MYB
	+	LOC116195080	1	5.9306	5.5117	6.489	0.7653	0.4792	1.0318	0.3439	0.6457	0.5552	MYB
	+	LOC116195432	1	62.219	61.5408	57.6952	18.4396	21.774	17.9706	15.7667	11.9258	15.2553	B3-ARF
	+	LOC116195775	1	0.745	1.3117	1.0276	0	0	0	0	0	0	MYB
	+	LOC116196191	1	3.4545	3.4993	3.9682	1.4145	1.4893	1.6493	1.8322	1.7863	1.3312	LIM
	+	LOC116196244	1	162.062	158.345	167.245	74.5473	64.5859	61.2232	34.4594	42.682	40.063	Tify
	+	LOC116196368	1	3.0635	2.7909	2.5895	1.4398	1.5626	0.8153	0.9057	0.5232	0.7428	MYB
	+	LOC116196613	1	2.4244	1.7923	2.3714	1.0591	1.0105	0.9383	1.3597	0.9819	1.1708	TCP
	+	LOC116196617	1	96.6661	91.5754	87.1962	16.4586	19.6326	17.5216	15.0389	12.9524	15.7388	NF-YA
	+	LOC116196810	1	68.0985	67.6049	69.0091	3.8232	4.2217	5.2688	0.2545	0.4726	0.4305	MYB
	+	LOC116197130	1	6.5886	6.0381	6.9558	0.564	0.4062	0.4652	0.9143	0.6545	0.4707	AP2/ERF-ERF
	+	LOC116197186	1	1.4246	1.3243	1.1342	0.1261	0.0702	0.136	0.0378	0.0655	0.1627	bHLH
	+	LOC116197308	1	8.6226	7.4505	7.6182	1.4376	1.2501	1.5505	1.1842	1.1506	1.0043	CPP
	+	LOC116197464	1	3.8097	3.3147	2.9221	0.4043	0.6243	0.844	0.3438	0.5417	0.5215	B3
	+	LOC116197558	1	1.996	1.8311	1.966	0.0664	0.1035	0.043	0.2228	0.1241	0.514	bZIP
	+	LOC116197736	1	5.7342	5.3546	5.128	1.1608	1.4463	1.7378	1.6192	1.8349	2.1897	C2H2
	+	LOC116198176	1	14.1765	14.4959	13.5774	5.6531	5.145	4.6486	2.8066	2.9186	3.2627	LIM
	+	LOC116198457	1	5.185	5.1956	4.6193	0.0629	0.0525	0.1526	0.0941	0.1958	0.0811	AP2/ERF-AP2
	+	LOC116198601	1	11.6923	11.3225	12.9997	1.1475	0.7129	0.8059	0.3837	0.7481	0.6539	NAC
	+	LOC116198646	1	1.7577	1.6331	1.0123	0.1094	0.087	0.2867	0.2623	0.2597	0.0403	MYB
	+	LOC116198711	1	9.04	9.6261	9.6747	0.447	0.8084	0.5724	1.138	0.3481	0.3963	C2C2-GATA
	+	LOC116198715	1	25.0793	25.3092	27.4084	4.0305	3.9327	4.1212	4.2333	4.2121	4.7255	AP2/ERF-ERF
	+	LOC116198733	1	4.5575	3.8333	3.9974	0.8722	1.1808	1.2204	1.2428	0.563	1.1249	AP2/ERF-AP2
	+	LOC116198768	1	2.8997	3.2005	2.2544	0.1651	0.0263	0.0254	0.0565	0	0.0913	MYB
	+	LOC116198793	1	11.8064	11.2387	12.0485	2.6091	2.9429	2.0636	0.8336	0.9392	0.4487	C2C2-Dof
	+	LOC116198797	1	3.8545	3.3625	3.9455	0.1877	0.1329	0.0184	0	0	0	bHLH
	+	LOC116198847	1	3.0609	2.3842	2.2454	0.2622	0.227	0.0943	0.2443	0.121	0.1127	C2C2-GATA
	+	LOC116198854	1	8.8664	7.2755	6.2572	0.2937	0.3864	0.3744	0.064	0.0555	0.0344	C2H2
	+	LOC116199174	1	1.7344	1.7051	2.1812	0	0	0	0	0	0.1303	LOB
	+	LOC116199247	1	1.8182	1.7484	2.7444	0.2777	0.2616	0.2535	0	0	0.0551	bHLH
	+	LOC116199332	1	37.6936	37.4638	37.0682	10.4963	12.8399	10.988	9.8802	7.2221	8.5876	SBP
	+	LOC116199906	1	19.5507	19.032	19.911	4.3017	4.2684	5.9342	3.0365	4.051	3.8705	HB-HD-ZIP
	+	LOC116200062	1	61.1283	67.3741	60.4484	23.566	24.1278	25.9001	10.9719	11.2038	10.3235	AP2/ERF-ERF
	+	LOC116200147	1	4.1862	4.3133	4.0726	0.3835	0.1423	0.2068	0.1532	0.3982	0.4946	AP2/ERF-ERF
	+	LOC116200323	1	2.261	2.8966	2.5248	0.1973	0.3593	0.5609	0.0859	0.1676	0.2081	NAC
	+	LOC116200708	1	8.1506	8.8051	8.1661	0.629	0.6767	0.6331	0.1507	0.2395	0.2704	bZIP
	+	LOC116200805	1	368.776	353.144	382.732	32.4755	29.7885	35.1499	6.8449	8.2806	7.0711	Tify
	+	LOC116200931	1	9.3759	10.0185	9.4811	2.7472	3.2313	3.2256	3.5366	2.9435	3.0027	B3
	+	LOC116200958	1	11.1369	11.3154	11.1761	1.1012	1.9408	0.5939	3.1337	3.0968	2.5446	AP2/ERF-ERF
	+	LOC116201119	1	3.4176	2.974	3.0432	1.074	1.1613	1.4065	0.9743	1.1789	1.3257	HB-BELL
	+	LOC116201124	1	24.8732	26.4503	24.2983	10.4209	12.3416	9.3687	11.5444	10.7585	10.6484	bHLH
	+	LOC116201168	1	16.8489	15.1864	14.6267	3.4606	4.2136	4.4859	2.8226	2.5304	3.4154	SBP
	+	LOC116201303	1	1.3975	1.0981	1.1391	0	0	0	0	0	0	OFP
	+	LOC116202037	1	2.7126	2.7801	2.8355	1.3401	1.6233	1.3178	1.157	1.2278	1.0167	GRF
	+	LOC116202224	1	17.5095	18.9598	16.9401	1.6665	1.6936	1.5238	2.1269	1.8055	2.7099	C2C2-YABBY
	+	LOC116202329	1	82.377	88.4001	94.811	13.6817	11.0277	12.1657	17.0607	21.5983	14.4368	SBP
	+	LOC116202350	1	30.2779	28.8707	30.6142	0.3449	0.4537	0.5411	0.5635	0.4233	0.6066	C2C2-GATA
	+	LOC116202430	1	12.3105	12.0024	11.7323	3.9355	3.1767	4.8926	3.8874	5.1469	3.5258	LOB
	+	LOC116202561	1	1.6129	1.397	1.3332	0.3243	0.3129	0.4897	0.1813	0.3367	0.1952	bHLH
	+	LOC116202604	1	15.0693	14.3741	13.8638	0.0203	0.0226	0.0438	0	0	0	NAC
	+	LOC116202607	1	19.4375	19.5051	19.9259	6.0119	6.7131	6.0253	8.3148	7.888	7.878	GARP-G2-like
	+	LOC116202629	1	3.662	2.9684	3.7447	0.2535	0.1058	0.1367	0.3417	0.5264	0.3678	MYB
	+	LOC116202723	1	4.053	3.5748	4.3487	0.1636	0.026	0	0.056	0	0	C3H
	+	LOC116202762	1	1.7531	2.4738	1.8887	0	0	0	0.029	0	0	NAC
	+	LOC116202771	1	0.9032	1.0385	1.0558	0.021	0.0467	0.0678	0.0502	0	0	MYB
	+	LOC116202832	1	5.5791	4.4927	4.6774	0	0	0	0	0.0909	0.0376	C2C2-GATA
	+	LOC116202840	1	2.3677	2.7797	2.6949	0	0	0	0	0	0	NF-YB
	+	LOC116203018	1	1.5434	1.8982	2.0631	0.5386	0.2725	0.5017	0.8506	0.6863	0.4736	C2H2
	+	LOC116203077	1	1.6357	1.5622	1.5636	0.2831	0.2757	0.2671	0.0424	0.0367	0	bHLH
	+	LOC116203876	1	201.424	197.597	192.41	65.7759	72.3453	73.388	59.1483	49.0614	54.1897	bHLH
	+	LOC116204562	1	39.7218	36.7471	41.059	8.4735	6.6149	8.3119	3.6751	3.4635	2.5713	AP2/ERF-ERF
	+	LOC116204674	1	8.2828	7.7359	6.9255	4.3866	2.4766	3.4283	3.0468	3.3004	2.7056	bZIP
	+	LOC116204874	1	23.9107	21.0926	21.2628	10.7324	12.9622	10.4047	8.3594	6.8507	9.0869	NAC
	+	LOC116204968	1	24.2724	23.693	21.6127	6.6277	7.2174	6.9076	6.7765	6.0048	7.212	TCP
	+	LOC116204993	1	2.5637	2.7286	2.0736	0.2346	0.1567	0.1012	0.0562	0	0	B3
	+	LOC116205053	1	8.8244	8.3981	8.8139	4.9991	4.9461	3.6664	3.6737	3.5758	3.4672	BES1
	+	LOC116205063	1	14.3133	13.1901	11.1355	2.4536	3.037	3.0697	2.3048	2.1196	2.405	bHLH
	+	LOC116205119	1	50.1056	48.7477	48.1338	19.2752	21.0182	19.7538	21.1672	17.8803	21.0584	B3-ARF
	+	LOC116205165	1	22.3368	21.4355	20.5854	4.8723	5.5622	5.6367	3.3429	3.4159	2.8733	SBP
	+	LOC116205244	1	1.7221	1.5372	1.4399	0	0	0	0	0	0	bHLH
	+	LOC116205245	1	26.4548	25.6381	26.5696	14.6741	13.7915	14.8627	11.9907	12.123	11.5239	C3H
	+	LOC116205321	1	4.7919	6.1797	5.401	0.8155	0.8405	0.5212	0.5066	0.2509	0.3506	MYB
	+	LOC116205684	1	10.5249	9.7325	9.4559	3.7743	4.3145	3.9606	2.2244	1.6946	2.4732	MADS-MIKC
	+	LOC116205822	1	1.6273	2.1444	2.4688	0.0632	0	0	0	0	0	LOB
	+	LOC116205898	1	99.4169	98.5992	99.8018	25.3935	29.1975	27.1922	9.9607	9.0083	9.9913	bHLH
	+	LOC116206084	1	27.9456	30.6149	27.9483	11.3777	13.1005	12.62	8.2662	7.3263	7.697	B3-ARF
	+	LOC116206146	1	3.3525	3.0039	2.7686	0.4776	0.5529	0.7006	0.206	0.119	0.2464	GARP-G2-like
	+	LOC116206171	1	43.9539	44.8021	43.7809	12.9043	14.8179	13.4773	9.4529	8.6498	10.5332	GRAS
	+	LOC116206200	1	15.3067	14.5637	14.995	2.8138	2.5257	3.1571	2.5013	2.4032	2.546	C2C2-Dof
	+	LOC116206269	1	2.9516	2.7459	3.0647	0.5618	0.4329	0.5127	0.2589	0.2244	0.3344	MADS-M-type
	+	LOC116206284	1	89.3579	93.8704	92.2533	21.9499	19.8343	24.7767	9.2848	12.4573	6.6458	SBP
	+	LOC116206380	1	16.7621	15.8445	14.9288	8.7486	9.92	9.6374	7.4271	5.9506	8.2962	NAC
	+	LOC116206436	1	3.7427	3.7108	3.6011	0.7357	1.0343	1.3363	0.5799	0.5427	0.2746	zf-HD
	+	LOC116206679	1	35.5973	37.5737	35.0132	7.0859	7.4646	7.0965	6.1779	5.9122	7.3843	WRKY
	+	LOC116206875	1	8.2347	6.838	6.1437	0.7437	0.4139	0.8946	1.1652	0.8613	0.7009	OFP
	+	LOC116207051	1	1.0372	1.2149	0.8333	0	0	0	0.0422	0	0	OFP
	+	LOC116207052	1	3.1404	3.1515	3.9036	0.1557	0.104	0.2015	0	0	0.0402	AP2/ERF-ERF
	+	LOC116207102	1	1.5698	1.5796	1.675	0	0	0.0293	0.0651	0	0.035	WRKY
	+	LOC116207122	1	2.0832	2.2205	2.0376	0.3569	0.5738	0.3421	0.7127	0.4941	0.716	OFP
	+	LOC116207290	1	0.8559	1.1134	1.0948	0	0	0.0338	0	0	0	bHLH
	+	LOC116207703	1	25.1341	26.9603	25.1796	6.9111	6.3773	5.963	5.7963	5.486	5.7503	bHLH
	+	LOC116207786	1	2.9451	3.7342	3.0291	0.7513	0.8041	0.8103	0.8309	0.5101	0.8572	AP2/ERF-ERF
	+	LOC116208076	1	113.593	106.68	104.951	40.8733	45.1232	47.1899	54.4017	42.3115	50.5613	Trihelix
	+	LOC116208632	1	283.61	276.167	273.731	138.578	152.857	150.103	123.499	113.413	121.012	bZIP
	+	LOC116208684	1	37.8841	38.6869	36.2002	5.3489	6.5708	6.6308	1.8757	1.3885	1.8928	AP2/ERF-AP2
	+	LOC116209140	1	88.9217	89.7749	87.3929	29.8126	32.681	30.6447	23.1868	21.2301	24.5798	CAMTA
	+	LOC116209359	1	1.1419	0.942	1.1986	0.0265	0.0295	0.1144	0.0318	0	0.0342	HB-other
	+	LOC116209390	1	1.5593	1.9977	1.5476	0.0436	0	0.0235	0	0.0227	0.0281	C3H
	+	LOC116209443	1	49.6129	49.8794	47.8513	10.1913	10.188	9.9092	8.79	7.0604	8.2788	TCP
	+	LOC116209483	1	1.111	0.9423	0.9743	0	0	0	0	0.0379	0	GARP-G2-like
	+	LOC116209492	1	26.537	29.8351	29.9152	11.8884	13.6869	12.9596	11.1874	12.5293	12.9962	OFP
	+	LOC116209539	1	146.322	145.129	157.345	61.0336	58.7197	70.1644	44.2135	47.5375	45.2138	AP2/ERF-ERF
	+	LOC116209564	1	1.3363	2.048	1.6858	0.0594	0.0926	0.0128	0.0142	0.0123	0.0153	HB-HD-ZIP
	+	LOC116209692	1	12.6873	11.68	11.6325	5.6713	6.4966	7.4929	4.3601	4.9317	4.7237	C2C2-Dof
	+	LOC116209840	1	3.8784	3.9292	3.9897	0.9546	1.2278	1.0754	0.5592	0.4405	0.3009	bHLH
	+	LOC116209848	1	4.6353	4.825	4.6331	0.7445	1.0128	1.0408	0.7103	0.5583	0.5867	NAC
	+	LOC116209944	1	25.2842	22.4884	31.1978	2.9734	2.386	1.8645	0.9114	1.5078	0.6243	MYB-related
	+	LOC116209958	1	26.6165	20.6343	28.1883	4.4287	5.1266	9.4893	2.2286	4.721	2.7416	Tify
	+	LOC116209979	1	3.9194	3.6276	4.8116	0.3235	0.3601	0.4105	0.1368	0.2174	0.1473	GRAS
	+	LOC116210220	1	2.8609	2.743	3.7235	0	0	0	0.0789	0	0.0566	MYB
	+	LOC116210231	1	2.2326	2.965	3.4141	1.3468	1.3991	1.2266	1.9005	1.3673	1.4281	MYB-related
	+	LOC116210233	1	18.3084	18.0268	20.3319	3.2719	2.2444	3.3647	0.7749	1.1456	0.8832	MYB-related
	+	LOC116210238	1	30.0692	30.6972	32.2139	9.1533	11.1031	10.1945	2.6858	3.6464	4.6738	MYB
	+	LOC116210239	1	4.4853	4.9545	4.5821	0.1423	0.264	0.3581	0	0.0492	0	MYB
	+	LOC116210396	1	1.601	1.8232	2.0532	0	0	0	0	0	0.0437	MADS-MIKC
	+	LOC116210579	1	62.1207	62.2634	60.9142	8.7548	10.5326	10.3263	7.5435	7.3109	6.0058	C2C2-LSD
	+	LOC116210593	1	2.275	2.348	2.1155	0.6557	0.4243	0.4934	0.5481	0.3325	0.4326	MYB
	+	LOC116210964	1	6.8031	6.4931	6.0304	1.1331	1.1261	0.9166	0.3394	0.6303	0.2088	HB-other
	+	LOC116211115	1	58.8767	55.8062	59.7528	21.237	22.3535	21.5043	27.9687	24.6272	26.7934	bHLH
	+	LOC116211230	1	1.3396	1.3296	1.1861	0.3623	0.3585	0.3184	0.402	0.2648	0.5019	HB-BELL
	+	LOC116211576	1	239.669	238.138	234.672	55.7355	52.9695	59.3294	69.6138	65.9106	67.4769	HB-HD-ZIP
	+	LOC116211603	1	119.547	118.846	117.808	45.3064	44.8856	42.6028	21.0724	20.4184	21.7279	HB-WOX
	+	LOC116211818	1	12.007	12.0278	12.8721	5.7138	5.3897	6.4758	3.4423	2.9496	3.9551	bHLH
	+	LOC116211984	1	73.7253	72.8682	78.0471	34.5332	34.7264	34.3874	30.1043	26.0884	25.4549	NAC
	+	LOC116212044	1	20.1372	20.9979	18.8391	2.44	3.0176	2.6766	2.3238	3.2047	3.1199	C2H2
	+	LOC116212050	1	1.0792	0.8987	1.3414	0.2354	0.2858	0.3231	0	0.0222	0.0552	MYB
	+	LOC116212240	1	31.5522	32.8807	34.118	13.4665	13.9738	11.4173	8.9159	9.6456	10.5876	NAC
	+	LOC116212349	1	25.2962	25.4218	26.8168	0.0807	0.1438	0.1045	0.0193	0.0503	0	bHLH
	+	LOC116212413	1	72.3038	70.7934	67.9319	3.1945	2.727	2.6683	7.0795	7.2823	7.8681	AP2/ERF-RAV
	+	LOC116212611	1	3.7157	4.1216	4.0024	0.3805	0.4235	0.338	0.6704	0.581	0.5485	C2H2
	+	LOC116212626	1	12.6065	12.0682	10.9926	1.0977	0.7956	0.9636	1.6822	0.8747	0.8889	HSF
	+	LOC116212638	1	5.4636	5.0883	4.49	2.5406	1.6914	2.0231	1.7923	1.7011	2.5417	bZIP
	+	LOC116212653	1	26.7578	28.6706	27.8079	11.7204	11.886	10.4872	13.1066	12.1695	11.7566	HB-HD-ZIP
	+	LOC116212681	1	1.5055	1.6695	1.714	0.5872	0.366	0.3293	0.394	0.2927	0.3635	C2H2
	+	LOC116212721	1	22.3933	22.3077	23.2073	11.0856	10.3863	11.9159	9.3914	10.1926	8.3759	LOB
	+	LOC116212832	1	1.3589	1.5386	1.9494	0.0493	0	0.0133	0	0	0	B3
	+	LOC116212920	1	8.0233	7.3817	7.511	0.6804	0.6452	0.5436	0.0302	0	0	MYB
	+	LOC116212954	1	9.2071	8.6222	9.9591	2.3024	2.2567	2.3349	0.3706	0.1427	0.0443	MYB
	+	LOC116212967	1	1.1248	1.5908	1.1442	0.2569	0.0238	0.1847	0	0	0	B3
	+	LOC116213002	1	16.4677	15.5409	16.7053	6.9055	4.9226	7.113	3.3932	3.6656	3.2521	HB-other
	+	LOC116213004	1	0.8386	0.7603	1.0095	0.0614	0.1367	0.3973	0	0.0637	0	B3
	+	LOC116213016	1	6.0537	6.8408	5.7391	0.5318	0.592	0.6055	0.4956	0.5215	0.7621	bHLH
	+	LOC116213059	1	6.0007	6.3831	6.9365	0	0	0	0	0	0	zf-HD
	+	LOC116213138	1	2.2087	2.2368	2.5719	0.9009	0.9749	1.1336	1.3493	1.0134	0.9682	TCP
	+	LOC116213310	1	1.1534	0.957	1.4774	0	0	0	0	0	0	B3
	+	LOC116213698	1	0.9067	1.0046	1.2943	0.07	0.1817	0	0.0279	0.0242	0	bZIP
	+	LOC116213805	1	51.0604	52.3317	47.8791	17.503	19.7009	18.9892	10.6158	8.673	9.1574	B3-ARF
	+	LOC116213953	1	62.2337	57.0013	56.4514	20.9212	16.8922	18.9526	9.6806	12.536	10.3013	NF-YB
	+	LOC116214006	1	4.8423	4.7979	4.5304	1.6266	1.2332	1.9832	1.5817	1.2238	1.1705	TCP
	+	LOC116214278	1	8.749	9.0063	8.8958	3.1089	3.3789	3.2347	3.0383	2.8482	3.4277	HB-HD-ZIP
	+	LOC116214282	1	169.799	174.871	160.773	79.2691	89.7205	88.5288	74.9691	62.9327	66.6868	HB-HD-ZIP
	+	LOC116214322	1	14.5635	15.1854	13.0429	4.8495	4.2877	5.0078	7.5412	7.178	4.968	WRKY
	+	LOC116214349	1	3.9745	3.8221	4.1275	1.4477	2.0792	1.3599	1.0631	1.4547	2.0478	MADS-M-type
	+	LOC116214736	1	3.3909	2.9656	4.2895	1.5491	1.6284	1.4387	1.0827	1.5191	0.7214	AP2/ERF-ERF
	+	LOC116214781	1	26.9271	24.5848	25.75	7.4657	8.8088	7.3185	8.019	6.4357	6.4389	SBP
	+	LOC116214926	1	45.1123	42.7174	42.8902	18.5906	20.9741	20.5961	23.4611	22.3011	22.9157	Tify
	+	LOC116215353	1	35.6013	34.6262	31.4465	12.1012	10.3907	12.3523	4.0908	3.5899	4.4033	Tify
	+	LOC116215427	1	3.168	2.542	3.2822	0.0793	0.0442	0	0	0.0206	0.0256	zf-HD
	+	LOC116215524	1	165.729	161.807	154.457	24.1851	27.7829	27.3012	20.5713	18.303	18.7328	AP2/ERF-ERF
	+	LOC116215600	1	2.1647	2.0723	2.0475	0.3849	0.3024	0.3907	0.217	0.2586	0.0876	GARP-G2-like
	+	LOC116215713	1	6.6438	5.95	5.5144	1.0173	0.8215	0.6454	1.1233	0.8699	1.0547	HB-WOX
	+	LOC116215847	1	126.853	123.867	118.644	27.1287	32.5338	34.6579	22.648	20.39	23.4302	MYB
	+	LOC116215890	1	3.9161	4.3804	3.4185	2.0439	2.1412	1.6641	1.3205	1.4772	1.3697	C2H2
	+	LOC116215915	1	200.542	201.666	200.046	89.8059	88.1469	89.9184	68.7186	65.8278	64.7358	MYB-related
	+	LOC116216056	1	3.0613	3.6236	2.5937	1.0464	0.7537	0.9516	0.5654	0.767	0.7674	C2C2-Dof
	+	LOC116216062	1	48.9225	52.9884	47.6576	10.3261	10.8629	10.1184	12.4476	11.8984	11.9774	MYB
	+	LOC116216064	1	4.8678	5.4543	4.4899	0.024	0.2405	0.1036	0.0288	0.0748	0.3096	C2C2-Dof
	+	novel.1275	1	1.7508	0.8282	1.9101	0	0	0.1382	0	0	0	MYB-related
	+	novel.1335	1	9.496	8.367	9.1218	0.054	0.03	0.1164	0	0	0.0348	MYB-related
	+	novel.1401	1	3.6526	3.1636	4.0759	1.273	1.9075	1.3202	0.9973	1.0168	0.8209	C2H2
	+	novel.159	1	2.0214	2.2601	2.0262	0.6201	0.3186	0.2401	0.0381	0.1486	0.0615	MADS-M-type
	+	novel.309	1	11.0219	10.1393	9.3859	0.9331	1.133	1.5553	0.0678	0.2642	0.3647	AP2/ERF-ERF
	+	novel.575	1	30.7462	30.3848	30.3247	7.2307	8.8198	8.6487	9.4451	6.9997	9.0097	C3H
	-	LOC116187774	4	5.2699	4.3275	4.4363	16.8145	16.0158	17.8911	12.2035	11.6854	11.0812	Trihelix
	-	LOC116189425	4	16.9133	17.4964	18.2747	80.0645	68.0852	85.0863	66.4399	73.8845	64.4533	MADS-MIKC
	-	LOC116194604	4	0.9021	0.9246	0.6894	2.2002	1.6127	1.7942	1.7681	1.3094	1.9724	MYB
	-	LOC116197691	4	291.013	305.878	323.606	1102.01	820.543	1286.87	771.405	1037.03	851.538	DBP
	-	LOC116198662	4	0.644	1.1835	1.086	2.7263	3.011	2.5757	2.7601	2.4577	2.3986	GRAS
	-	LOC116198710	4	3.4471	2.7865	3.1105	10.004	11.3409	11.5372	11.0174	10.3153	10.846	GARP-G2-like
	-	LOC116199567	4	31.6138	31.8337	31.648	64.262	71.6994	62.4082	65.5582	55.5054	60.9401	HB-HD-ZIP
	-	LOC116201864	4	59.2471	59.986	63.9024	183.563	163.759	184.531	125.581	150.422	129.209	WRKY
	-	LOC116202344	4	4.8109	4.387	4.5267	12.2216	13.7972	12.5992	11.0763	7.7368	10.6651	WRKY
	-	LOC116203143	4	0.5812	0.2979	0.4619	3.8724	3.7714	3.3188	3.0241	4.2002	3.7902	WRKY
	-	LOC116204536	4	72.6175	71.6351	70.8178	177.779	163.723	184.863	131.218	138.637	130.205	HB-HD-ZIP
	-	LOC116206263	4	0.6637	0.7074	0.5972	1.9455	1.8561	2.1528	1.4531	1.4954	2.0203	AP2/ERF-ERF
	-	LOC116207670	4	40.0168	42.6877	46.3669	80.0703	81.2972	82.2506	64.8572	61.587	66.7311	C3H
	-	LOC116208926	4	9.0397	8.9578	9.0283	18.114	17.8545	17.58	15.5555	16.4401	13.0007	MADS-MIKC
	-	LOC116209919	4	15.4102	16.4555	15.7205	37.6983	42.7146	42.7486	36.9573	30.8331	36.408	GRAS
	-	LOC116210502	4	1.9434	1.6124	2.3988	9.9529	6.1764	10.0221	6.0153	9.6941	8.0083	MADS-MIKC
	-	LOC116210652	4	18.3608	19.724	19.4223	55.8223	62.386	61.6719	53.5065	50.972	55.1735	NAC
	-	LOC116211157	4	37.9521	38.7096	38.1813	77.1032	85.5674	74.6935	74.4244	65.4557	74.1165	B3-ARF
	-	LOC116211528	4	1.3071	1.6922	1.6149	6.0564	5.9395	6.0023	4.5499	3.943	5.3197	MYB
	-	LOC116215195	4	23.5653	22.9968	22.7345	52.0089	51.4351	53.4208	41.6856	39.7319	39.8956	NAC
	-	LOC116215372	4	16.9693	18.007	16.4911	34.8715	39.8258	38.5341	34.0346	29.3595	34.1901	WRKY
	-	LOC116215591	4	2.0511	1.1438	2.1537	11.5404	9.4901	12.8492	6.776	6.8557	7.7009	C2C2-Dof

## Sheet: Table S4
Table S4. qRT-PCR primers of genes in pomegranate
Gene	Forward primer sequence (5’–3’)	Reverse primer sequence (5’–3’)
LOC116195363	TCTGAAGCCGATGCCAACAATTTC	CACCCAAAGGACGAGAGGAAGAC
LOC116209522	AGCAGACCAACTTCGCCGATG	ACTTGACCTCGTACACCACTTTCTC
LOC116188517	TTGGTGAACTCGGTGCTGCTG	CCTCCTCGATCTTGTGCCTGTG
LOC116200065	TGCCTGAAATCCCTCGCTTCC	CACTTCACGTTGTCACAGTTGGTAG
LOC116215495	TGTGAAGGCGAAGGTGAGGAG	GTCTCGTCGTGGACAGGTCTC
LOC116205393	TTCGGACAGGCATTCGTGGTG	TCGGAGGTAGGTTGGGAGAGTG
LOC116201378	CCAGCGACCTGACCTATGACAAG	CCGAGCCAGTAAGGTACGAAGTC
PgActin	GATTCTGGTGATGGTGTGAG	GACAATTTCCCGTTCAGCAG
